# Supplementary material for: Pan-Mitogenomics Approach Discovers Diversity and Dynamism in the Prominent Brown Rot Fungal Pathogens
Source: Front Microbiol. 2021 May 12;12:647989. doi: 10.3389/fmicb.2021.647989 (PMC8149612; doi:10.3389/fmicb.2021.647989)
Supplement: Supplementary Table 3 — Dataset of the relative synonymous codon usage (RSCU) and the total number of usages for each of the codons in the 14 mitochondrial PCGs, and rps3. [file Table_3.xlsx]

## Sheet: Codon usage analyses of Monilin
Supplementary Table 3 Dataset of the relative synonymous codon usage (RSCU) in the 14 mitochondrial PCGs, and rps3
Codon	Ni-B3-A2	T-B1-A4-2	Yildirim-2-10th	MM-B4-A4	Yildirm-1	MT-B1-A3-1	2B1-A5	MM-B2-A2	BG-B1-A4	T-B1-A5	B5-A4	SC-B2-A4	BG-B1-A17	Ti-B3-A3-2	Ti-B3-A2	Yolkenari-1
UUU_Phe	1.53	1.52	1.5	1.52	1.53	1.52	1.51	1.52	1.51	1.51	1.51	1.51	1.51	1.49	1.51	1.51
UUC_Phe	0.47	0.48	0.5	0.48	0.47	0.48	0.49	0.48	0.49	0.49	0.49	0.49	0.49	0.51	0.49	0.49
UUA_Leu	2.51	2.58	2.48	2.57	2.51	2.57	2.49	2.59	2.55	2.09	2.09	2.09	2.09	2.44	2.33	2.33
UUG_Leu	0.78	0.75	0.76	0.77	0.78	0.77	0.76	0.75	0.78	0.83	0.83	0.83	0.83	0.83	0.83	0.83
CUU_Leu	1.08	1.07	1.08	1.08	1.08	1.08	1.08	1.07	1.09	1.17	1.17	1.17	1.17	1.09	1.13	1.13
CUC_Leu	0.33	0.34	0.36	0.32	0.33	0.32	0.37	0.34	0.34	0.38	0.38	0.38	0.38	0.35	0.37	0.37
CUA_Leu	0.89	0.86	0.89	0.86	0.89	0.86	0.87	0.86	0.88	1.03	1.03	1.03	1.03	0.89	0.92	0.92
CUG_Leu	0.41	0.4	0.43	0.4	0.41	0.4	0.44	0.4	0.36	0.51	0.51	0.51	0.51	0.4	0.43	0.43
AUU_lle	1.22	1.24	1.26	1.26	1.22	1.26	1.27	1.24	1.33	1.26	1.26	1.26	1.26	1.33	1.33	1.33
AUC_lle	0.49	0.45	0.48	0.49	0.49	0.49	0.49	0.45	0.46	0.51	0.51	0.51	0.51	0.47	0.45	0.45
AUA_lle	1.29	1.31	1.26	1.25	1.29	1.25	1.24	1.31	1.21	1.23	1.23	1.23	1.23	1.2	1.22	1.22
AUG_Met	1	1	1	1	1	1	1	1	1	1	1	1	1	1	1	1
GUU_Val	1.46	1.58	1.54	1.52	1.46	1.52	1.57	1.58	1.58	1.48	1.48	1.48	1.48	1.58	1.58	1.58
GUC_Val	0.39	0.43	0.43	0.4	0.39	0.4	0.41	0.43	0.44	0.43	0.43	0.43	0.43	0.41	0.41	0.41
GUA_Val	1.54	1.41	1.4	1.47	1.54	1.47	1.41	1.41	1.34	1.42	1.42	1.42	1.42	1.35	1.35	1.35
GUG_Val	0.61	0.58	0.63	0.61	0.61	0.61	0.61	0.58	0.63	0.67	0.67	0.67	0.67	0.66	0.66	0.66
UCU_Ser	1.43	1.48	1.42	1.46	1.43	1.46	1.41	1.48	1.44	1.25	1.25	1.25	1.25	1.43	1.38	1.38
UCC_Ser	0.52	0.6	0.55	0.53	0.52	0.53	0.56	0.6	0.57	0.69	0.69	0.69	0.69	0.57	0.64	0.64
UCA_Ser	1.05	1.01	1.02	1.04	1.05	1.04	1.02	1.01	1.05	1.01	1.01	1.01	1.01	1.09	1.02	1.02
UCG_Ser	0.35	0.3	0.33	0.32	0.35	0.32	0.36	0.3	0.3	0.43	0.43	0.43	0.43	0.33	0.35	0.35
CCU_Pro	1.8	1.76	1.68	1.78	1.8	1.78	1.69	1.76	1.81	1.54	1.54	1.54	1.54	1.81	1.79	1.79
CCC_Pro	0.74	0.71	0.74	0.74	0.74	0.74	0.74	0.71	0.72	0.74	0.74	0.74	0.74	0.75	0.7	0.7
CCA_Pro	0.98	1.01	1.09	1.01	0.98	1.01	1.1	1.01	0.97	1.07	1.07	1.07	1.07	0.93	0.97	0.97
CCG_Pro	0.49	0.51	0.49	0.47	0.49	0.47	0.47	0.51	0.49	0.65	0.65	0.65	0.65	0.51	0.53	0.53
ACU_Thr	1.39	1.41	1.34	1.37	1.39	1.37	1.36	1.41	1.39	1.31	1.31	1.31	1.31	1.41	1.42	1.42
ACC_Thr	0.74	0.76	0.73	0.76	0.74	0.76	0.72	0.76	0.78	0.78	0.78	0.78	0.78	0.8	0.81	0.81
ACA_Thr	1.4	1.35	1.41	1.4	1.4	1.4	1.42	1.35	1.33	1.37	1.37	1.37	1.37	1.33	1.27	1.27
ACG_Thr	0.48	0.48	0.51	0.47	0.48	0.47	0.51	0.48	0.5	0.55	0.55	0.55	0.55	0.46	0.51	0.51
GCU_Ala	1.61	1.73	1.62	1.63	1.61	1.63	1.63	1.73	1.83	1.58	1.58	1.58	1.58	1.83	1.75	1.75
GCC_Ala	0.66	0.67	0.68	0.67	0.66	0.67	0.65	0.67	0.7	0.69	0.69	0.69	0.69	0.68	0.71	0.71
GCA_Ala	1.18	1.18	1.21	1.18	1.18	1.18	1.2	1.18	1.11	1.2	1.2	1.2	1.2	1.11	1.08	1.08
GCG_Ala	0.55	0.42	0.5	0.51	0.55	0.51	0.52	0.42	0.36	0.53	0.53	0.53	0.53	0.37	0.46	0.46
UAU_Tyr	1.39	1.41	1.37	1.37	1.39	1.37	1.37	1.41	1.4	1.39	1.39	1.39	1.39	1.37	1.42	1.42
UAC_Tyr	0.61	0.59	0.63	0.63	0.61	0.63	0.63	0.59	0.6	0.61	0.61	0.61	0.61	0.63	0.58	0.58
UAA*	1.31	1.3	1.31	1.33	1.31	1.33	1.32	1.3	1.33	1.28	1.28	1.28	1.28	1.33	1.28	1.28
UAG*	0.69	0.7	0.69	0.67	0.69	0.67	0.68	0.7	0.67	0.72	0.72	0.72	0.72	0.67	0.72	0.72
CAU_His	1.36	1.32	1.35	1.33	1.36	1.33	1.35	1.32	1.27	1.28	1.28	1.28	1.28	1.25	1.3	1.3
CAC_His	0.64	0.68	0.65	0.67	0.64	0.67	0.65	0.68	0.73	0.72	0.72	0.72	0.72	0.75	0.7	0.7
CAA_Gln	1.23	1.26	1.21	1.24	1.23	1.24	1.22	1.26	1.3	1.23	1.23	1.23	1.23	1.28	1.3	1.3
CAG_Gln	0.77	0.74	0.79	0.76	0.77	0.76	0.78	0.74	0.7	0.77	0.77	0.77	0.77	0.72	0.7	0.7
AAU_Asn	1.41	1.39	1.41	1.4	1.41	1.4	1.4	1.39	1.38	1.39	1.39	1.39	1.39	1.38	1.41	1.41
AAC_Asn	0.59	0.61	0.59	0.6	0.59	0.6	0.6	0.61	0.62	0.61	0.61	0.61	0.61	0.62	0.59	0.59
AAA_Lys	1.37	1.39	1.38	1.39	1.37	1.39	1.4	1.39	1.37	1.3	1.3	1.3	1.3	1.38	1.38	1.38
AAG_Lys	0.63	0.61	0.62	0.61	0.63	0.61	0.6	0.61	0.63	0.7	0.7	0.7	0.7	0.62	0.62	0.62
GAU_Asp	1.51	1.52	1.52	1.52	1.51	1.52	1.52	1.52	1.47	1.4	1.4	1.4	1.4	1.46	1.45	1.45
GAC_Asp	0.49	0.48	0.48	0.48	0.49	0.48	0.48	0.48	0.53	0.6	0.6	0.6	0.6	0.54	0.55	0.55
GAA_Glu	1.32	1.31	1.31	1.33	1.32	1.33	1.31	1.32	1.32	1.3	1.3	1.3	1.3	1.31	1.3	1.3
GAG_Glu	0.68	0.69	0.69	0.67	0.68	0.67	0.69	0.68	0.68	0.7	0.7	0.7	0.7	0.69	0.7	0.7
UGU_Cys	1.33	1.28	1.32	1.32	1.33	1.32	1.32	1.28	1.27	1.26	1.26	1.26	1.26	1.28	1.28	1.28
UGC_Cys	0.67	0.72	0.68	0.68	0.67	0.68	0.68	0.72	0.73	0.74	0.74	0.74	0.74	0.72	0.72	0.72
UGA_Trp	1.22	1.22	1.22	1.25	1.22	1.25	1.24	1.22	1.22	1.11	1.11	1.11	1.11	1.28	1.19	1.19
UGG_Trp	0.78	0.78	0.78	0.75	0.78	0.75	0.76	0.78	0.78	0.89	0.89	0.89	0.89	0.72	0.81	0.81
CGU_Arg	0.52	0.55	0.55	0.51	0.52	0.51	0.5	0.55	0.53	0.48	0.48	0.48	0.48	0.5	0.47	0.47
CGC_Arg	0.28	0.28	0.28	0.27	0.28	0.27	0.27	0.28	0.3	0.24	0.24	0.24	0.24	0.26	0.29	0.29
CGA_Arg	0.57	0.51	0.51	0.56	0.57	0.56	0.51	0.51	0.51	0.5	0.5	0.5	0.5	0.53	0.47	0.47
CGG_Arg	0.44	0.45	0.43	0.42	0.44	0.42	0.45	0.45	0.45	0.51	0.51	0.51	0.51	0.45	0.47	0.47
AGU_Ser	1.64	1.64	1.64	1.65	1.64	1.65	1.64	1.64	1.64	1.56	1.56	1.56	1.56	1.61	1.67	1.67
AGC_Ser	1.01	0.97	1.04	1	1.01	1	1.02	0.97	1	1.07	1.07	1.07	1.07	0.98	0.94	0.94
AGA_Arg	2.67	2.65	2.6	2.68	2.67	2.68	2.67	2.65	2.62	2.51	2.51	2.51	2.51	2.55	2.65	2.65
AGG_Arg	1.53	1.56	1.62	1.56	1.53	1.56	1.61	1.56	1.59	1.76	1.76	1.76	1.76	1.71	1.65	1.65
GGU_Gly	1.56	1.62	1.59	1.59	1.56	1.59	1.58	1.62	1.48	1.48	1.48	1.48	1.48	1.57	1.57	1.57
GGC_Gly	0.44	0.44	0.44	0.44	0.44	0.44	0.43	0.44	0.45	0.5	0.5	0.5	0.5	0.45	0.46	0.46
GGA_Gly	1.19	1.08	1.12	1.18	1.19	1.18	1.13	1.08	1.24	1.13	1.13	1.13	1.13	1.16	1.16	1.16
GGG_Gly	0.81	0.86	0.85	0.79	0.81	0.79	0.85	0.86	0.83	0.89	0.89	0.89	0.89	0.82	0.81	0.81

## Sheet: Total number of usage 
Supplementary Table 3 The total number of usages for each of the codons in the 14 mitochondrial PCGs, and rps3
Codon*	Ni-B3-A2	T-B1-A4-2	Yildirim-2-10th	MM-B4-A4	Yildirm-1	MT-B1-A3-1	2B1-A5	MM-B2-A2	BG-B1-A4	T-B1-A5	B5-A4	SC-B2-A4	BG-B1-A17	Ti-B3-A3-2	Ti-B3-A2	Yolkenari-1
UUU_Phe	1487	1468	1456	1494	1487	1494	1460	1468	1452	1391	1391	1391	1391	1451	1582	1509
UUC_Phe	461	464	481	477	461	477	476	464	474	450	450	450	450	494	506	486
UUA_Leu	1327	1371	1307	1316	1327	1316	1294	1372	1255	1150	1150	1150	1150	1247	1589	1291
UUG_Leu	411	399	402	393	411	393	394	399	384	456	456	456	456	422	534	459
CUU_Leu	571	568	566	550	571	550	562	568	536	646	646	646	646	556	730	626
CUC_Leu	175	179	187	166	175	166	190	179	165	208	208	208	208	181	254	205
CUA_Leu	473	455	470	438	473	438	453	455	434	566	566	566	566	454	661	511
CUG_Leu	218	211	226	206	218	206	227	211	179	282	282	282	282	202	313	238
AUU_lle	1036	1049	1075	1060	1036	1060	1076	1049	1091	1032	1032	1032	1032	1077	1236	1120
AUC_lle	417	380	409	415	417	415	410	380	379	415	415	415	415	382	435	383
AUA_lle	1094	1101	1079	1052	1094	1052	1047	1101	997	1004	1004	1004	1004	974	1299	1032
AUG_Met	404	407	401	392	404	392	395	407	403	429	429	429	429	394	561	421
GUU_Val	524	570	549	525	524	525	555	570	531	521	521	521	521	546	680	577
GUC_Val	140	155	155	138	140	138	145	155	148	152	152	152	152	140	192	150
GUA_Val	555	511	500	509	555	509	496	511	450	500	500	500	500	466	646	491
GUG_Val	219	210	224	210	219	210	215	210	213	236	236	236	236	229	294	240
UCU_Ser	467	496	467	493	467	493	468	496	506	390	390	390	390	507	550	486
UCC_Ser	171	200	182	178	171	178	185	200	200	217	217	217	217	200	252	224
UCA_Ser	342	338	336	349	342	349	339	338	367	315	315	315	315	385	424	359
UCG_Ser	114	101	110	107	114	107	118	101	106	134	134	134	134	115	150	124
CCU_Pro	295	280	267	290	295	290	274	280	293	233	233	233	233	289	377	300
CCC_Pro	121	113	117	121	121	121	121	113	117	113	113	113	113	119	143	117
CCA_Pro	160	161	172	164	160	164	178	161	157	162	162	162	162	148	209	163
CCG_Pro	80	81	78	77	80	77	77	81	80	99	99	99	99	81	97	89
ACU_Thr	407	407	394	406	407	406	399	407	430	397	397	397	397	443	577	486
ACC_Thr	216	219	216	225	216	225	212	219	243	236	236	236	236	252	305	278
ACA_Thr	409	390	416	414	409	414	417	390	412	416	416	416	416	418	526	434
ACG_Thr	140	140	150	140	140	140	149	140	154	167	167	167	167	146	203	174
GCU_Ala	288	319	291	292	288	292	287	319	317	226	226	226	226	324	367	298
GCC_Ala	118	123	121	120	118	120	115	123	121	99	99	99	99	121	142	120
GCA_Ala	211	218	216	211	211	211	211	218	192	172	172	172	172	197	219	183
GCG_Ala	99	77	89	92	99	92	91	77	63	76	76	76	76	66	111	79
UAU_Tyr	1108	1155	1132	1122	1108	1122	1140	1155	1151	1172	1172	1172	1172	1165	1294	1218
UAC_Tyr	491	488	526	514	491	514	523	488	495	511	511	511	511	531	583	503
UAA*	1260	1162	1306	1289	1260	1289	1329	1162	1189	1399	1399	1399	1399	1262	1372	1244
UAG*	669	620	684	656	669	656	690	621	593	788	788	788	788	633	783	706
CAU_His	309	308	293	294	309	294	296	308	288	295	295	295	295	290	407	341
CAC_His	147	158	142	147	147	147	141	158	166	166	166	166	166	173	202	184
CAA_Gln	407	404	383	399	407	399	384	405	416	417	417	417	417	425	563	457
CAG_Gln	254	238	248	245	254	245	247	238	223	260	260	260	260	238	307	244
AAU_Asn	1003	981	980	987	1003	987	975	981	1051	977	977	977	977	1047	1292	1116
AAC_Asn	420	427	414	418	420	418	413	427	476	425	425	425	425	473	529	466
AAA_Lys	1479	1545	1481	1495	1479	1495	1495	1545	1411	1347	1347	1347	1347	1454	1778	1559
AAG_Lys	677	677	669	657	677	657	647	677	648	718	718	718	718	656	832	705
GAU_Asp	440	446	413	441	440	441	416	446	421	377	377	377	377	471	557	475
GAC_Asp	144	141	131	139	144	139	133	141	153	163	163	163	163	175	230	179
GAA_Glu	513	542	530	504	513	504	499	544	463	483	483	483	483	479	692	514
GAG_Glu	262	283	280	255	262	255	264	283	240	261	261	261	261	252	361	274
UGU_Cys	453	406	439	462	453	462	449	406	424	432	432	432	432	429	459	450
UGC_Cys	230	227	228	237	230	237	229	227	245	253	253	253	253	240	265	254
UGA_Trp	435	442	450	448	435	448	471	442	454	425	425	425	425	484	521	462
UGG_Trp	277	280	288	269	277	269	289	280	292	341	341	341	341	274	363	316
CGU_Arg	126	136	137	130	126	130	128	136	141	115	115	115	115	132	163	125
CGC_Arg	67	69	69	70	67	70	69	69	81	58	58	58	58	68	95	79
CGA_Arg	138	127	128	143	138	143	132	127	138	120	120	120	120	138	157	125
CGG_Arg	106	111	108	106	106	106	115	111	120	123	123	123	123	118	139	125
AGU_Ser	535	547	539	557	535	557	544	547	577	488	488	488	488	570	660	590
AGC_Ser	328	325	343	336	328	336	340	325	350	335	335	335	335	346	371	332
AGA_Arg	647	657	647	683	647	683	688	657	703	603	603	603	603	668	772	712
AGG_Arg	372	388	404	399	372	399	414	388	426	424	424	424	424	447	489	444
GGU_Gly	383	393	369	400	383	400	369	393	379	313	313	313	313	405	474	405
GGC_Gly	107	106	103	111	107	111	101	106	116	105	105	105	105	115	142	118
GGA_Gly	292	263	259	297	292	297	263	263	317	238	238	238	238	300	356	301
GGG_Gly	199	210	196	198	199	198	199	210	214	188	188	188	188	213	252	210
*UUU (for Phenylalanine; Phe), UUA (for Leucine; Leu), GUU and GUA (for Valine; Val), UCU, and AGU (for Serine; Ser), CCU (for Proline; Pro), ACU and ACA (for Threonine; Thr), GCU (for Alanine; Ala), UAU (for Tyrosine; Tyr), CAU (for Histidine; His), AAU (for Asparagine; Asn), AAA (for Lysine; Lys), GAU (for Aspartic acid; Asp), GAA (for Glutamic acid; Glu), UGU (for Cysteine; Cys), AGA and AGG (…
